# Supplementary material for: Effect of Short Tandem Target Mimic miR-5110 on Melanogenesis in Melanocytes of Alpaca (Vicugna pacos)
Source: Curr Issues Mol Biol. 2026 Jan 10;48(1):72. doi: 10.3390/cimb48010072 (PMC12839781; doi:10.3390/cimb48010072)
Supplement: Supplementary file 1 [file cimb-48-00072-s001.zip]

Archive with 3 entries (2 files):
- cimb-4067019-supplementary/
- cimb-4067019-supplementary/Figures= S1 and Figure. S2.pdf
- cimb-4067019-supplementary/Table S1.xlsx
