# Supplementary material for: Effect of Short Tandem Target Mimic miR-5110 on Melanogenesis in Melanocytes of Alpaca (Vicugna pacos)
Source: Curr Issues Mol Biol. 2026 Jan 10;48(1):72. doi: 10.3390/cimb48010072 (PMC12839781; doi:10.3390/cimb48010072)
Supplement: Supplementary file 1 [file cimb-48-00072-s001.zip › cimb-4067019-supplementary/Table S1.xlsx]

## Sheet: Sheet1
	negative control	anti-SOX10
pGL0
	329.705	340.954
	335.153	362.181
	329.41	341.494
pGL0-STTM-miR-5110
	364.834	500.435
	357.921	518.289
	346.975	449.667
